# Supplementary material for: The Brain Overwork Scale: A Population-Based Cross-Sectional Study on the Psychometric Properties of a New 10-Item Scale to Assess Mental Distress in Mongolia
Source: Healthcare (Basel). 2023 Mar 31;11(7):1003. doi: 10.3390/healthcare11071003 (PMC10094685; doi:10.3390/healthcare11071003)
Supplement: Supplementary file 1 [file healthcare-11-01003-s001.zip]

Archive with 1 entries (1 files):
- healthcare-2262796-supplementary.pdf
